# Supplementary material for: Maintenance Therapy for Children and Adolescents with Asthma: Guidelines and Recommendations from the Emilia-Romagna Asthma (ERA) Study Group
Source: J Clin Med. 2023 Aug 23;12(17):5467. doi: 10.3390/jcm12175467 (PMC10487522; doi:10.3390/jcm12175467)
Supplement: Supplementary file 1 [file jcm-12-05467-s001.zip]

Archive with 1 entries (1 files):
- jcm-2475284-supplementary.pdf
